# Supplementary material for: Organoruthenium Complexes with Benzo-Fused Pyrithiones Overcome Platinum Resistance in Ovarian Cancer Cells
Source: Cancers (Basel). 2021 May 20;13(10):2493. doi: 10.3390/cancers13102493 (PMC8160969; doi:10.3390/cancers13102493)
Supplement: Supplementary file 1 [file cancers-13-02493-s001.zip]

Archive with 1 entries (1 files):
- cancers-1199827-supplementary.pdf
